# Supplementary material for: Totally Endoscopic Approach for Aortic Valve Replacement: A Systematic Review and Single-Arm Meta-Analysis
Source: Medicina (Kaunas). 2026 Feb 7;62(2):339. doi: 10.3390/medicina62020339 (PMC12942395; doi:10.3390/medicina62020339)
Supplement: Supplementary file 1 [file medicina-62-00339-s001.zip]

Archive with 1 entries (1 files):
- medicina-4113697-supplementary.pdf
